# Supplementary material for: Cardioselective versus Non-Cardioselective Beta-Blockers and Outcomes in Patients with Atrial Fibrillation and Chronic Obstructive Pulmonary Disease
Source: J Clin Med. 2023 Apr 23;12(9):3063. doi: 10.3390/jcm12093063 (PMC10179681; doi:10.3390/jcm12093063)
Supplement: Supplementary file 1 [file jcm-12-03063-s001.zip]

Archive with 1 entries (1 files):
- jcm-2346803-supplementary.pdf
